# Supplementary material for: Changes in the VOC of Fruits at Different Refrigeration Stages of ‘Ruixue’ and the Participation of Carboxylesterase MdCXE20 in the Catabolism of Volatile Esters
Source: Foods. 2023 May 12;12(10):1977. doi: 10.3390/foods12101977 (PMC10217609; doi:10.3390/foods12101977)
Supplement: Supplementary file 1 [file foods-12-01977-s001.zip]

Archive with 1 entries (1 files):
- foods-2327558-supplementary.pdf
